# Supplementary material for: Annual cycle variations in the gut microbiota of migratory black-necked cranes
Source: Front Microbiol. 2025 Feb 7;16:1533282. doi: 10.3389/fmicb.2025.1533282 (PMC11844351; doi:10.3389/fmicb.2025.1533282)
Supplement: Supplementary file 1 [file Table_1.xlsx]

## Sheet: Table S1
Table S1 Sampling information in this study.
SamplingID	SamplingSeason	Species	SampleType	SamplingLocationName	Period	Project_NCBI	Platform	SRR
DSB55	Winter	Grus nigricollis	Fecal	Dashanbao	wintering_period	PRJNA681985	ILLUMINA	SRR13180855
DSB56	Winter	Grus nigricollis	Fecal	Dashanbao	wintering_period	PRJNA681985	ILLUMINA	SRR13180856
DSB57	Winter	Grus nigricollis	Fecal	Dashanbao	wintering_period	PRJNA681985	ILLUMINA	SRR13180857
DSB58	Winter	Grus nigricollis	Fecal	Dashanbao	wintering_period	PRJNA681985	ILLUMINA	SRR13180858
DSB59	Winter	Grus nigricollis	Fecal	Dashanbao	wintering_period	PRJNA681985	ILLUMINA	SRR13180859
DSB60	Winter	Grus nigricollis	Fecal	Dashanbao	wintering_period	PRJNA681985	ILLUMINA	SRR13180860
DSB61	Winter	Grus nigricollis	Fecal	Dashanbao	wintering_period	PRJNA681985	ILLUMINA	SRR13180861
DSB62	Winter	Grus nigricollis	Fecal	Dashanbao	wintering_period	PRJNA681985	ILLUMINA	SRR13180862
DSB63	Winter	Grus nigricollis	Fecal	Dashanbao	wintering_period	PRJNA681985	ILLUMINA	SRR13180863
DSB64	Winter	Grus nigricollis	Fecal	Dashanbao	wintering_period	PRJNA681985	ILLUMINA	SRR13180864
DSB65	Winter	Grus nigricollis	Fecal	Dashanbao	wintering_period	PRJNA681985	ILLUMINA	SRR13180865
DSB66	Winter	Grus nigricollis	Fecal	Dashanbao	wintering_period	PRJNA681985	ILLUMINA	SRR13180866
DSB67	Winter	Grus nigricollis	Fecal	Dashanbao	wintering_period	PRJNA681985	ILLUMINA	SRR13180867
DSB68	Winter	Grus nigricollis	Fecal	Dashanbao	wintering_period	PRJNA681985	ILLUMINA	SRR13180868
DSB69	Winter	Grus nigricollis	Fecal	Dashanbao	wintering_period	PRJNA681985	ILLUMINA	SRR13180869
DSB70	Winter	Grus nigricollis	Fecal	Dashanbao	wintering_period	PRJNA681985	ILLUMINA	SRR13180870
DSB71	Winter	Grus nigricollis	Fecal	Dashanbao	wintering_period	PRJNA681985	ILLUMINA	SRR13180871
DSB72	Winter	Grus nigricollis	Fecal	Dashanbao	wintering_period	PRJNA681985	ILLUMINA	SRR13180872
DSB73	Winter	Grus nigricollis	Fecal	Dashanbao	wintering_period	PRJNA681985	ILLUMINA	SRR13180873
DSB74	Winter	Grus nigricollis	Fecal	Dashanbao	wintering_period	PRJNA681985	ILLUMINA	SRR13180874
DSB75	Winter	Grus nigricollis	Fecal	Dashanbao	wintering_period	PRJNA681985	ILLUMINA	SRR13180875
DSB76	Winter	Grus nigricollis	Fecal	Dashanbao	wintering_period	PRJNA681985	ILLUMINA	SRR13180876
DSB77	Winter	Grus nigricollis	Fecal	Dashanbao	wintering_period	PRJNA681985	ILLUMINA	SRR13180877
DSB78	Winter	Grus nigricollis	Fecal	Dashanbao	wintering_period	PRJNA681985	ILLUMINA	SRR13180878
DSB79	Winter	Grus nigricollis	Fecal	Dashanbao	wintering_period	PRJNA681985	ILLUMINA	SRR13180879
DSB80	Winter	Grus nigricollis	Fecal	Dashanbao	wintering_period	PRJNA681985	ILLUMINA	SRR13180880
DSB81	Winter	Grus nigricollis	Fecal	Dashanbao	wintering_period	PRJNA681985	ILLUMINA	SRR13180881
CH80	Winter	Grus nigricollis	Fecal	Caohai	wintering_period	PRJNA992803	ILLUMINA	SRR25207880
CH81	Winter	Grus nigricollis	Fecal	Caohai	wintering_period	PRJNA992803	ILLUMINA	SRR25207881
CH82	Winter	Grus nigricollis	Fecal	Caohai	wintering_period	PRJNA992803	ILLUMINA	SRR25207882
CH83	Winter	Grus nigricollis	Fecal	Caohai	wintering_period	PRJNA992803	ILLUMINA	SRR25207883
CH84	Winter	Grus nigricollis	Fecal	Caohai	wintering_period	PRJNA992803	ILLUMINA	SRR25207884
CH85	Winter	Grus nigricollis	Fecal	Caohai	wintering_period	PRJNA992803	ILLUMINA	SRR25207885
CH93	Winter	Grus nigricollis	Fecal	Caohai	wintering_period	PRJNA992803	ILLUMINA	SRR25207893
CH4	Winter	Grus nigricollis	Fecal	Caohai	wintering_period	PRJNA992803	ILLUMINA	SRR25207904
CH5	Winter	Grus nigricollis	Fecal	Caohai	wintering_period	PRJNA992803	ILLUMINA	SRR25207905
CH40	Winter	Grus nigricollis	Fecal	Caohai	wintering_period	PRJNA995432	ILLUMINA	SRR25302040
CH42	Winter	Grus nigricollis	Fecal	Caohai	wintering_period	PRJNA995432	ILLUMINA	SRR25302042
CH43	Winter	Grus nigricollis	Fecal	Caohai	wintering_period	PRJNA995432	ILLUMINA	SRR25302043
CH44	Winter	Grus nigricollis	Fecal	Caohai	wintering_period	PRJNA995432	ILLUMINA	SRR25302044
CH45	Winter	Grus nigricollis	Fecal	Caohai	wintering_period	PRJNA995432	ILLUMINA	SRR25302045
A8	Spring	Grus nigricollis	Fecal	G248FirstPoint	preeding_period	N	ILLUMINA	N
A9	Spring	Grus nigricollis	Fecal	G248SecondPoint	preeding_period	N	ILLUMINA	N
A15	Spring	Grus nigricollis	Fecal	G248SecondPoint	preeding_period	N	ILLUMINA	N
A59	Spring	Grus nigricollis	Fecal	Xiaman	preeding_period	N	ILLUMINA	N
A60	Spring	Grus nigricollis	Fecal	Xiaman	preeding_period	N	ILLUMINA	N
A64	Spring	Grus nigricollis	Fecal	Xiaman	preeding_period	N	ILLUMINA	N
A66	Spring	Grus nigricollis	Fecal	Xiaman	preeding_period	N	ILLUMINA	N
A70	Spring	Grus nigricollis	Fecal	Xiaman	preeding_period	N	ILLUMINA	N
A80	Spring	Grus nigricollis	Fecal	G28Grus34	preeding_period	N	ILLUMINA	N
A84	Spring	Grus nigricollis	Fecal	G28Grus34	preeding_period	N	ILLUMINA	N
A88	Spring	Grus nigricollis	Fecal	G28Grus34	preeding_period	N	ILLUMINA	N
A129	Spring	Grus nigricollis	Fecal	G28Grus35	preeding_period	N	ILLUMINA	N
A130	Spring	Grus nigricollis	Fecal	G28Grus35	preeding_period	N	ILLUMINA	N
A131	Spring	Grus nigricollis	Fecal	G28Grus35	preeding_period	N	ILLUMINA	N
A138	Spring	Grus nigricollis	Fecal	G28NocturnalHabitat	preeding_period	N	ILLUMINA	N
A139	Spring	Grus nigricollis	Fecal	G28NocturnalHabitat	preeding_period	N	ILLUMINA	N
A151	Spring	Grus nigricollis	Fecal	XiamanLakeZEA	preeding_period	N	ILLUMINA	N
A158	Spring	Grus nigricollis	Fecal	XiamanLakeZEA	preeding_period	N	ILLUMINA	N
A164	Spring	Grus nigricollis	Fecal	XiamanLakeZEA	preeding_period	N	ILLUMINA	N
A166	Spring	Grus nigricollis	Fecal	XiamanLakeZEA	preeding_period	N	ILLUMINA	N
A169	Spring	Grus nigricollis	Fecal	XiamanLakeZEA	preeding_period	N	ILLUMINA	N
A177	Spring	Grus nigricollis	Fecal	G28NocturnalHabitat	preeding_period	N	ILLUMINA	N
A178	Spring	Grus nigricollis	Fecal	G28NocturnalHabitat	preeding_period	N	ILLUMINA	N
A185	Spring	Grus nigricollis	Fecal	G28NocturnalHabitat	preeding_period	N	ILLUMINA	N
A186	Spring	Grus nigricollis	Fecal	G28NocturnalHabitat	preeding_period	N	ILLUMINA	N
A195	Spring	Grus nigricollis	Fecal	G28NocturnalHabitat	preeding_period	N	ILLUMINA	N
A198	Spring	Grus nigricollis	Fecal	G28NocturnalHabitat	preeding_period	N	ILLUMINA	N
A206	Spring	Grus nigricollis	Fecal	G28NocturnalHabitat	preeding_period	N	ILLUMINA	N
A208	Spring	Grus nigricollis	Fecal	G28NocturnalHabitat	preeding_period	N	ILLUMINA	N
A195_2	Spring	Grus nigricollis	Fecal	G28NocturnalHabitat	preeding_period	N	ILLUMINA	N
B1	Autumn	Grus nigricollis	Fecal	CountyRoad U13	preeding_period	N	ILLUMINA	N
B5	Autumn	Grus nigricollis	Fecal	CountyRoad U13	preeding_period	N	ILLUMINA	N
B8	Autumn	Grus nigricollis	Fecal	CountyRoad U13	preeding_period	N	ILLUMINA	N
B9	Autumn	Grus nigricollis	Fecal	State Highway 248	preeding_period	N	ILLUMINA	N
B10	Autumn	Grus nigricollis	Fecal	State Highway 248	preeding_period	N	ILLUMINA	N
B18	Autumn	Grus nigricollis	Fecal	State Highway 248	preeding_period	N	ILLUMINA	N
B38	Autumn	Grus nigricollis	Fecal	MaixiVillage	preeding_period	N	ILLUMINA	N
B58	Autumn	Grus nigricollis	Fecal	MaixiVillage	preeding_period	N	ILLUMINA	N
B65	Autumn	Grus nigricollis	Fecal	MaixiVillage	preeding_period	N	ILLUMINA	N
B71	Autumn	Grus nigricollis	Fecal	MaixiVillage	preeding_period	N	ILLUMINA	N
B75	Autumn	Grus nigricollis	Fecal	MaixiVillage	preeding_period	N	ILLUMINA	N
B78	Autumn	Grus nigricollis	Fecal	MaixiVillage	preeding_period	N	ILLUMINA	N
B84	Autumn	Grus nigricollis	Fecal	MaixiVillage	preeding_period	N	ILLUMINA	N
B93	Autumn	Grus nigricollis	Fecal	Zhulongnabuze	preeding_period	N	ILLUMINA	N
B97	Autumn	Grus nigricollis	Fecal	Zhulongnabuze	preeding_period	N	ILLUMINA	N
B122	Autumn	Grus nigricollis	Fecal	Zhulongnabuze	preeding_period	N	ILLUMINA	N
B124	Autumn	Grus nigricollis	Fecal	Zhulongnabuze	preeding_period	N	ILLUMINA	N
B128	Autumn	Grus nigricollis	Fecal	Zhulongnabuze	preeding_period	N	ILLUMINA	N
B133	Autumn	Grus nigricollis	Fecal	Zhulongnabuze	preeding_period	N	ILLUMINA	N
B139	Autumn	Grus nigricollis	Fecal	Zhulongnabuze	preeding_period	N	ILLUMINA	N
B142	Autumn	Grus nigricollis	Fecal	Zhulongnabuze	preeding_period	N	ILLUMINA	N
B151	Autumn	Grus nigricollis	Fecal	Zhulongnabuze	preeding_period	N	ILLUMINA	N
B156	Autumn	Grus nigricollis	Fecal	Zhulongnabuze	preeding_period	N	ILLUMINA	N
B164	Autumn	Grus nigricollis	Fecal	Zhulongnabuze	preeding_period	N	ILLUMINA	N
B174	Autumn	Grus nigricollis	Fecal	Zhulongnabuze	preeding_period	N	ILLUMINA	N
B182	Autumn	Grus nigricollis	Fecal	Zhulongnabuze	preeding_period	N	ILLUMINA	N
B197	Autumn	Grus nigricollis	Fecal	Zhulongnabuze	preeding_period	N	ILLUMINA	N
B201	Autumn	Grus nigricollis	Fecal	Zhulongnabuze	preeding_period	N	ILLUMINA	N
B202	Autumn	Grus nigricollis	Fecal	Zhulongnabuze	preeding_period	N	ILLUMINA	N
B204	Autumn	Grus nigricollis	Fecal	Zhulongnabuze	preeding_period	N	ILLUMINA	N
C167	Summer	Grus nigricollis	Fecal	Huahutwo	preeding_period	N	ILLUMINA	N
C194	Summer	Grus nigricollis	Fecal	Huahutwo	preeding_period	N	ILLUMINA	N
C195	Summer	Grus nigricollis	Fecal	Huahutwo	preeding_period	N	ILLUMINA	N
C160	Summer	Grus nigricollis	Fecal	Huahutwo	preeding_period	N	ILLUMINA	N
C193	Summer	Grus nigricollis	Fecal	Huahutwo	preeding_period	N	ILLUMINA	N
C191	Summer	Grus nigricollis	Fecal	Huahutwo	preeding_period	N	ILLUMINA	N
C169	Summer	Grus nigricollis	Fecal	Huahutwo	preeding_period	N	ILLUMINA	N
C198	Summer	Grus nigricollis	Fecal	Huahutwo	preeding_period	N	ILLUMINA	N
C133	Summer	Grus nigricollis	Fecal	Huahutwo	preeding_period	N	ILLUMINA	N
C173	Summer	Grus nigricollis	Fecal	Huahutwo	preeding_period	N	ILLUMINA	N
C141	Summer	Grus nigricollis	Fecal	Huahutwo	preeding_period	N	ILLUMINA	N
C95	Summer	Grus nigricollis	Fecal	Huahuone	preeding_period	N	ILLUMINA	N
C88	Summer	Grus nigricollis	Fecal	Huahuone	preeding_period	N	ILLUMINA	N
C50	Summer	Grus nigricollis	Fecal	Huahuone	preeding_period	N	ILLUMINA	N
C33	Summer	Grus nigricollis	Fecal	Huahuone	preeding_period	N	ILLUMINA	N
C52	Summer	Grus nigricollis	Fecal	Huahuone	preeding_period	N	ILLUMINA	N
C64	Summer	Grus nigricollis	Fecal	Huahuone	preeding_period	N	ILLUMINA	N
C65	Summer	Grus nigricollis	Fecal	Huahuone	preeding_period	N	ILLUMINA	N
C45	Summer	Grus nigricollis	Fecal	Huahuone	preeding_period	N	ILLUMINA	N
C203	Summer	Grus nigricollis	Fecal	Huahuscenicarea	preeding_period	N	ILLUMINA	N
C209	Summer	Grus nigricollis	Fecal	Huahuscenicarea	preeding_period	N	ILLUMINA	N
C219	Summer	Grus nigricollis	Fecal	Huahuscenicarea	preeding_period	N	ILLUMINA	N
C222	Summer	Grus nigricollis	Fecal	Huahuscenicarea	preeding_period	N	ILLUMINA	N
C210	Summer	Grus nigricollis	Fecal	Huahuscenicarea	preeding_period	N	ILLUMINA	N
C8	Summer	Grus nigricollis	Fecal	HaqiuLake	preeding_period	N	ILLUMINA	N
C14	Summer	Grus nigricollis	Fecal	HaqiuLake	preeding_period	N	ILLUMINA	N
C15	Summer	Grus nigricollis	Fecal	HaqiuLake	preeding_period	N	ILLUMINA	N
C22	Summer	Grus nigricollis	Fecal	HaqiuLake	preeding_period	N	ILLUMINA	N
C23	Summer	Grus nigricollis	Fecal	HaqiuLake	preeding_period	N	ILLUMINA	N
C10	Summer	Grus nigricollis	Fecal	HaqiuLake	preeding_period	N	ILLUMINA	N
D207	Winter	Grus nigricollis	Fecal	Luohua	preeding_period	N	ILLUMINA	N
D218	Winter	Grus nigricollis	Fecal	Luohua	preeding_period	N	ILLUMINA	N
D238	Winter	Grus nigricollis	Fecal	Luohua	preeding_period	N	ILLUMINA	N
D242	Winter	Grus nigricollis	Fecal	Luohua	preeding_period	N	ILLUMINA	N
D244	Winter	Grus nigricollis	Fecal	Luohua	preeding_period	N	ILLUMINA	N
D247	Winter	Grus nigricollis	Fecal	Luohua	preeding_period	N	ILLUMINA	N
D127	Winter	Grus nigricollis	Fecal	Ezangcun	preeding_period	N	ILLUMINA	N
D128	Winter	Grus nigricollis	Fecal	Ezangcun	preeding_period	N	ILLUMINA	N
D129	Winter	Grus nigricollis	Fecal	Ezangcun	preeding_period	N	ILLUMINA	N
D131	Winter	Grus nigricollis	Fecal	Ezangcun	preeding_period	N	ILLUMINA	N
D197	Winter	Grus nigricollis	Fecal	Ezangcun	preeding_period	N	ILLUMINA	N
D199	Winter	Grus nigricollis	Fecal	Ezangcun	preeding_period	N	ILLUMINA	N
D200	Winter	Grus nigricollis	Fecal	Ezangcun	preeding_period	N	ILLUMINA	N
D103	Winter	Grus nigricollis	Fecal	Gaerquqiao	preeding_period	N	ILLUMINA	N
D104	Winter	Grus nigricollis	Fecal	Gaerquqiao	preeding_period	N	ILLUMINA	N
D105	Winter	Grus nigricollis	Fecal	Gaerquqiao	preeding_period	N	ILLUMINA	N
D106	Winter	Grus nigricollis	Fecal	Gaerquqiao	preeding_period	N	ILLUMINA	N
D109	Winter	Grus nigricollis	Fecal	Gaerquqiao	preeding_period	N	ILLUMINA	N
D110	Winter	Grus nigricollis	Fecal	Gaerquqiao	preeding_period	N	ILLUMINA	N
D112	Winter	Grus nigricollis	Fecal	Gaerquqiao	preeding_period	N	ILLUMINA	N
D113	Winter	Grus nigricollis	Fecal	Gaerquqiao	preeding_period	N	ILLUMINA	N
D4	Winter	Grus nigricollis	Fecal	Raola	preeding_period	N	ILLUMINA	N
D12	Winter	Grus nigricollis	Fecal	Raola	preeding_period	N	ILLUMINA	N
D49	Winter	Grus nigricollis	Fecal	Raola	preeding_period	N	ILLUMINA	N
D48	Winter	Grus nigricollis	Fecal	Raola	preeding_period	N	ILLUMINA	N
D53	Winter	Grus nigricollis	Fecal	Zhulongnabuze	preeding_period	N	ILLUMINA	N
D94	Winter	Grus nigricollis	Fecal	Zhulongnabuze	preeding_period	N	ILLUMINA	N
D61	Winter	Grus nigricollis	Fecal	Zhulongnabuze	preeding_period	N	ILLUMINA	N
D99	Winter	Grus nigricollis	Fecal	Zhulongnabuze	preeding_period	N	ILLUMINA	N
D100	Winter	Grus nigricollis	Fecal	Zhulongnabuze	preeding_period	N	ILLUMINA	N

## Sheet: Table S2
Table S2 The unconstrained ordination (NMDS) shown the sesaon variation based on Bray-Curtis and UniFrac distances.
	R	P
Bray-Curtis distance	0.295	< 0.001
UniFrac distances	0.273	< 0.001

## Sheet: Table S3
Table S3 The comparisioin of alpha diversity and beta diversity based on linear mixed model.
		Chisq	Df	Pr(>Chisq)
alpha diversity	different season
	Simpson	57.719	5	3.595e-11
	shannon	24.494	5	0.0001744
	different period
	simpson	0.318	1	0.5728
	shannon	0.3253	1	0.5685
beta diversity	different season
	Bray-Curtis	30.907	5	9.774e-06
	unifrac	41.594	5	7.116e-08
	different period
	Bray-Curtis	0.7551	1	0.3849
	unifrac	0.5117	1	0.4744

## Sheet: Table S4
Table S4 Post-hoc tests of alpha diversity and beta diversity to seasons based on linear mixed models.
alpha diversity		contrast	estimate	SE	df	z.ratio	p.value
	simpson	Spring - Summer	-0.2426	0.1469	1.53	-1.651	0.7992
		Spring - Autumn	-0.0945	0.0357	7.98	-2.65	0.22
		Spring - Winter	-0.0271	0.1469	1.53	-0.185	0.9066
		Spring - Winter(DSB)	-0.1115	0.1244	1.68	-0.897	0.7992
		Spring - Winter(CH)	-0.1612	0.1248	1.77	-1.292	0.7992
		Summer - Autumn	0.1481	0.1476	1.53	1.003	0.7992
		Summer - Winter	0.2155	0.0321	12.2	6.711	0.0003
		Summer - Winter(DSB)	0.1311	0.1243	1.68	1.055	0.7992
		Summer - Winter(CH)	0.0814	0.1247	1.77	0.653	0.8026
		Autumn - Winter	0.0674	0.1474	1.53	0.457	0.8122
		Autumn - Winter(DSB)	-0.017	0.1252	1.68	-0.136	0.9066
		Autumn - Winter(CH)	-0.0667	0.1256	1.77	-0.531	0.8122
		Winter - Winter(DSB)	-0.0844	0.1243	1.68	-0.679	0.8026
		Winter - Winter(CH)	-0.1341	0.1247	1.77	-1.075	0.7992
		Winter(DSB) - Winter(CH)	-0.0497	0.0546	4.49	-0.911	0.7992
	shannon	Spring - Summer	-1.4599	1.071	1.54	-1.364	0.806
		Spring - Autumn	-0.34	0.375	16.82	-0.906	0.806
		Spring - Winter	0.2051	1.067	1.51	0.192	0.9323
		Spring - Winter(DSB)	-0.3983	0.979	2.19	-0.407	0.9006
		Spring - Winter(CH)	-1.157	0.983	2.35	-1.177	0.806
		Summer - Autumn	1.1199	1.078	1.56	1.039	0.806
		Summer - Winter	1.665	0.367	13.04	4.54	0.0083
		Summer - Winter(DSB)	1.0616	0.983	2.23	1.08	0.806
		Summer - Winter(CH)	0.3029	0.988	2.39	0.307	0.9044
		Autumn - Winter	0.5451	1.065	1.48	0.512	0.9006
		Autumn - Winter(DSB)	-0.0583	0.986	2.24	-0.059	0.9578
		Autumn - Winter(CH)	-0.817	0.991	2.4	-0.824	0.806
		Winter - Winter(DSB)	-0.6034	0.979	2.19	-0.616	0.8935
		Winter - Winter(CH)	-1.3621	0.984	2.35	-1.385	0.806
		Winter(DSB) - Winter(CH)	-0.7588	0.692	6.66	-1.097	0.806
beta diversity
	BC	Spring - Summer	-0.5641	0.227	2.36	-2.484	0.3358
		Spring - Autumn	-0.3469	0.146	20.18	-2.378	0.2057
		Spring - Winter	0.0934	0.219	2.05	0.427	0.8386
		Spring - Winter(DSB)	-0.4627	0.28	6.96	-1.651	0.3572
		Spring - Winter(CH)	-0.4282	0.283	7.62	-1.515	0.3645
		Summer - Autumn	0.2172	0.23	2.47	0.944	0.7135
		Summer - Winter	0.6575	0.155	14.96	4.244	0.0107
		Summer - Winter(DSB)	0.1014	0.287	7.2	0.353	0.8386
		Summer - Winter(CH)	0.1359	0.289	7.85	0.469	0.8386
		Autumn - Winter	0.4402	0.203	1.51	2.164	0.3802
		Autumn - Winter(DSB)	-0.1158	0.283	7.18	-0.41	0.8386
		Autumn - Winter(CH)	-0.0814	0.285	7.86	-0.285	0.8386
		Winter - Winter(DSB)	-0.556	0.281	6.99	-1.982	0.3358
		Winter - Winter(CH)	-0.5216	0.283	7.66	-1.843	0.3358
		Winter(DSB) - Winter(CH)	0.0344	0.321	10.23	0.107	0.9167
	unifrac	Spring - Summer	-0.5975	0.4	1.77	-1.493	0.6196
		Spring - Autumn	-0.3338	0.16	19.64	-2.08	0.3811
		Spring - Winter	0.3181	0.396	1.7	0.802	0.7519
		Spring - Winter(DSB)	-0.5287	0.391	3.22	-1.353	0.6196
		Spring - Winter(CH)	-0.3606	0.392	3.41	-0.92	0.7519
		Summer - Autumn	0.2637	0.403	1.81	0.655	0.7519
		Summer - Winter	0.9156	0.165	14.14	5.561	0.001
		Summer - Winter(DSB)	0.0688	0.395	3.33	0.174	0.9339
		Summer - Winter(CH)	0.2369	0.396	3.52	0.598	0.7519
		Autumn - Winter	0.6519	0.391	1.59	1.668	0.6196
		Autumn - Winter(DSB)	-0.1949	0.394	3.29	-0.495	0.7519
		Autumn - Winter(CH)	-0.0268	0.395	3.49	-0.068	0.9495
		Winter - Winter(DSB)	-0.8467	0.391	3.22	-2.165	0.5637
		Winter - Winter(CH)	-0.6787	0.392	3.41	-1.729	0.6196
		Winter(DSB) - Winter(CH)	0.168	0.33	8.92	0.51	0.7519

## Sheet: Table S5
Table S5 The relative abundance of gut microbiota top10 phylum between seasons.
	Spring	Summer	Autumn	Winter	Winter(CH)	Winter(DSB)
Firmicutes	0.72221	0.39058	0.69752	0.80075	0.34958	0.71719
Proteobacteria	0.16946	0.31491	0.15534	0.11376	0.6375	0.15372
Actinobacteria	0.09809	0.17244	0.07965	0.04879	0.00971	0.12438
Fusobacteria	0.00021	0.03704	0.06198	0.0204	0.00095	0.00072
Acidobacteria	0.00653	0.05107	0.00366	0.00643	0.0001	0.00057
Bacteroidetes	0.00029	0.01792	0.00045	0.00612	0.00019	0.00172
Gemmatimonadetes	4e-05	0.00789	0.00017	0.00017	2e-05	3e-05
Campilobacterota	0.00154	0.00132	0.00059	0.00258	0.00181	0.00062
Nitrospirae	0.00018	0.00399	0	6e-05	1e-05	0
Others	0.00144	0.00284	0.00064	0.00093	0.00014	0.00106

## Sheet: Table S6
Table S6 The relative abundance of gut microbiota top10 family between seasons.
	Spring	Summer	Autumn	Winter	Winter(CH)	Winter(DSB)
Lactobacillaceae	0.682161	0.0476369	0.548912	0.764265	0.273475	0.422277
Clostridiaceae_1	0.00341398	0.0871325	0.0131149	0.0172097	0.011107	0.0445046
Enterobacteriaceae	0.000618054	0.0722937	0.00529893	0.000354735	0.181279	0.00290429
Fusobacteriaceae	0.000243826	0.0457299	0.0669881	0.0214607	0.00110291	0.000717266
Pseudomonadaceae	0.00230082	0.0295208	0.00941308	0.0106674	0.134918	0.00284173
Erysipelotrichaceae	0.00136575	0.0239827	0.00470213	0.0020764	0.00553719	0.0916321
Burkholderiaceae	0.00408924	7.48022e-05	0.035873	3.3791e-06	1.74368e-06	0.080225
Peptostreptococcaceae	0.00713842	0.0562287	0.022685	0.00745226	0.0103476	0.0137717
Carnobacteriaceae	0.0165892	0.00813058	0.0413671	0.0251155	0.0365243	0.0021139
Low Abundance	0.28208	0.62927	0.251646	0.151395	0.345707	0.339013

## Sheet: Table S7
Table S7 Fit of topographical properties of networks to season based on line mixed models.
	Chisq	Df	Pr(>Chisq)
edges_num	36.183	5	< 0.001
nodes_num	33.144	5	< 0.001
degree	8.9002	5	0.1131
module	1.9892	5	0.8506

## Sheet: Table S8
Table S8 Post-hoc tests of topological features to season.
	contrast	estimate	SE	df	z.ratio	p.value
edges_num	Autumn - Spring	-0.1183	0.1194	Inf	-0.99	0.9212
	Autumn - Summer	0.1684	0.1307	Inf	1.288	0.7917
	Autumn - Winter	-0.1702	0.0954	Inf	-1.784	0.4762
	Autumn - Winter(CH)	0.9519	0.2168	Inf	4.39	0.0002
	Autumn - Winter(DSB)	0.3092	0.1874	Inf	1.65	0.5652
	Spring - Summer	0.2867	0.1269	Inf	2.259	0.2112
	Spring - Winter	-0.0519	0.1136	Inf	-0.457	0.9975
	Spring - Winter(CH)	1.0702	0.2148	Inf	4.982	<.0001
	Spring - Winter(DSB)	0.4275	0.1851	Inf	2.309	0.1901
	Summer - Winter	-0.3386	0.1257	Inf	-2.694	0.0763
	Summer - Winter(CH)	0.7835	0.221	Inf	3.545	0.0053
	Summer - Winter(DSB)	0.1408	0.1922	Inf	0.733	0.9779
	Winter - Winter(CH)	1.1221	0.2139	Inf	5.245	<.0001
	Winter - Winter(DSB)	0.4795	0.1841	Inf	2.605	0.096
	Winter(CH) - Winter(DSB)	-0.6427	0.2584	Inf	-2.487	0.1279
nodes_num	Autumn - Spring	-0.11527	0.0721	Inf	-1.599	0.599
	Autumn - Summer	0.08508	0.0762	Inf	1.116	0.8751
	Autumn - Winter	-0.10759	0.0677	Inf	-1.589	0.6058
	Autumn - Winter(CH)	0.40699	0.1112	Inf	3.659	0.0035
	Autumn - Winter(DSB)	0.11064	0.0933	Inf	1.186	0.8439
	Spring - Summer	0.20034	0.0721	Inf	2.777	0.0612
	Spring - Winter	0.00768	0.0679	Inf	0.113	1
	Spring - Winter(CH)	0.52226	0.108	Inf	4.836	<.0001
	Spring - Winter(DSB)	0.22591	0.0894	Inf	2.527	0.1163
	Summer - Winter	-0.19267	0.0722	Inf	-2.669	0.0816
	Summer - Winter(CH)	0.32192	0.1107	Inf	2.908	0.0424
	Summer - Winter(DSB)	0.02556	0.0927	Inf	0.276	0.9998
	Winter - Winter(CH)	0.51458	0.108	Inf	4.764	<.0001
	Winter - Winter(DSB)	0.21823	0.0894	Inf	2.441	0.1423
	Winter(CH) - Winter(DSB)	-0.29635	0.1223	Inf	-2.424	0.148

## Sheet: Table S9
Table S9 The relative importance of ecological processes for microbiota across different seasons
	Heterogeneous.Selection	Homogeneous.Selection	Dispersal.Limitation	Homogenizing.Dispersal	Drift.and.Others
Spring	0.023183	0.163559	0.792038	0	0.0212201
Summer	0.254688	0.122147	0.612145	0	0.0110201
Autumn	0.0819444	0.176186	0.728285	0	0.0135842
Winter	0.0358811	0.503985	0.445131	0	0.0150026
Winter(CH)	0.113437	0.3211	0.548033	0	0.0174305
Winter(DSB)	0.0384514	0.248863	0.703698	0	0.00898727
